# Supplementary material for: Disruption of Irisin Dimerization by FDA-Approved Drugs: A Computational Repurposing Approach for the Potential Treatment of Lipodystrophy Syndromes
Source: Int J Mol Sci. 2023 Apr 20;24(8):7578. doi: 10.3390/ijms24087578 (PMC10145865; doi:10.3390/ijms24087578)
Supplement: Supplementary file 1 [file ijms-24-07578-s001.zip]

Archive with 1 entries (1 files):
- ijms-2329030-supplementary.pdf
